# Supplementary material for: Tocopherol and Tocotrienol Content in the Leaves of the Genus Hypericum: Impact of Species and Drying Technique
Source: Plants (Basel). 2025 Apr 1;14(7):1079. doi: 10.3390/plants14071079 (PMC11991276; doi:10.3390/plants14071079)
Supplement: Supplementary file 1 [file plants-14-01079-s001.zip]

Archive with 1 entries (1 files):
- plants-3528719-supplementary.xlsx
