# Supplementary material for: Tocopherol and Tocotrienol Content in the Leaves of the Genus Hypericum: Impact of Species and Drying Technique
Source: Plants (Basel). 2025 Apr 1;14(7):1079. doi: 10.3390/plants14071079 (PMC11991276; doi:10.3390/plants14071079)
Supplement: Supplementary file 1 [file plants-14-01079-s001.zip › plants-3528719-supplementary.xlsx]

## Sheet: Table S1
Table S1. A detailed characterization of the clay soil*.
	Component	Content [mg/kg]
	P2O5	95
	K2O	180
	Mg	1515
	Ca	3592
	B	0.8
	Cu	3.9
	Mn	107
	Zn	4
	S-SO4	2.8
	Fe	490
	Na	2.5
	N-NH4	1
	N-NO3	27.3
*Soil analysis performed by the State Plant Protection Service of the Republic of Latvia (Riga, Latvia)

## Sheet: Figure S1-4
Figure S1. Hypericum androsaemum										Figure S2. Hypericum inodorum
Figure S3. Hypericum pseudohenryi										Figure S4. Hypericum hookerianum

## Sheet: Table S2A-B
Table S2A-B. Meteorological conditions - air temperature (°C) (Table S2A), and sunshine hours (hh) (Table S2B) in September-October 2024
Table S2A. Air temperature (°C)
Date/ Month	00:00	01:00	02:00	03:00	04:00	05:00	06:00	07:00	08:00	09:00	10:00	11:00	12:00	13:00	14:00	15:00	16:00	17:00	18:00	19:00	20:00	21:00	22:00	23:00
18.09.	14.5	13.6	14.9	13.1	13.8	13.7	13.9	12.6	14.3	14.8	16.5	18.8	20.6	21.4	22.7	22.6	22.2	21	20.4	17.9	16	14.9	14.9	14.8
19.09.	14.5	15.1	15.1	14.9	14.6	13.1	14.3	14.6	14.9	15.4	15.3	16	17.5	18.5	20.1	20.7	21.9	21.8	20.2	18.5	16	14.5	13.9	13.3
20.09.	12.9	12.7	12.2	11.7	11.3	10.9	11.1	10.9	11.1	11.5	12.7	14.3	15.9	20.1	20.9	22.2	22.6	22.3	21.5	19	15.9	14.5	14	12.5
21.09.	12	11.4	11	11.1	11.1	11.4	10.7	9.1	10.6	12.1	14.4	17.4	18.9	19.9	20.6	21.6	21.2	22	21.1	19.2	16.7	15.3	14.6	14.3
22.09.	13.2	13.2	12.9	12.4	12	11.9	11.1	12	12	12	12	12.8	13.3	13.8	14.4	15.1	15.4	15.3	14.8	14	13.5	13.5	12.6	12.1
23.09.	11.9	12.1	12	11.6	11.3	10.8	11.2	11	11.2	11.2	11.5	12.1	13	16.4	18.9	20.4	20.9	21.2	20	17.8	16.4	15.6	14.3	14
24.09.	12.2	11.7	11.3	10.6	10.6	10	9.8	9.4	9.8	11.5	14.5	16.9	18.9	21.1	22.6	23.1	23	22.9	21.6	19.6	17.2	16.5	16.7	15.9
25.09.	15.1	14.7	15	14.6	13.9	14.2	14.4	14.7	15.1	15.2	15.6	16.6	18.1	19.1	19.9	19.3	19.4	19.3	18.4	17.8	16.6	16.2	14.8	14.4
16.10.	4.8	4.9	4.7	4.3	4	4	3.5	3.1	3.1	3.6	5.3	7.9	9.8	10.8	11	11.4	12.2	11.4	9.9	6.3	6.1	3.9	3.7	4.3
17.10.	4.7	2.1	1.9	1.7	0.9	0.8	0.3	-0.1	0	0.8	3.4	5.5	7.3	9	10.7	11.5	11.5	10.7	8.2	5.9	5.3	4.1	4.4	4.1
18.10.	3.1	3.9	3.1	2.2	1.4	2.9	0.4	0.4	0.4	2.2	4.9	7	9.5	11.5	12.7	13.3	13	12.4	10.9	9.4	6.9	6.9	7	6
19.10.	5.4	5.5	4.2	3.6	2.1	1.5	0.4	0.7	0.5	1.3	3.9	6.6	8.3	9.8	11.2	12.2	12	10.8	8.6	6.8	7.6	5.9	5.3	4.4
20.10.	3.7	3.4	1.2	1.3	2.6	1.3	0.3	0.8	1.5	1.2	4.3	6.2	8.4	10.7	11.7	12.5	11.7	10.9	9.2	7.2	7.3	7.2	5.2	4.4
21.10.	3.8	6	6.3	6.1	4.3	3.5	3.4	3.8	6	6.2	6.6	8.2	8.5	8.7	9.4	9.6	10.3	10.7	11.1	11	11.2	11.6	11.4	12.1
22.10.	12.6	12.3	12.3	12	12.2	12.1	11.7	11.7	12	12.1	12.2	12.8	12.8	13.5	13.3	13.4	13.5	13.5	13.7	13.6	13.9	13.7	13.6	12.3
23.10.	11.6	11.1	10.7	10.6	10.5	11	10.8	10.9	11	10.8	11	11.5	11.9	12.2	12.6	12.9	12.7	11.8	10.7	10.1	9.4	9	8.8	8.4
Table S2B. Duration of sunshine - sum of hours (hh)
Date/ Month	00:00	01:00	02:00	03:00	04:00	05:00	06:00	07:00	08:00	09:00	10:00	11:00	12:00	13:00	14:00	15:00	16:00	17:00	18:00	19:00	20:00	21:00	22:00	23:00
18.09.	0	0	0	0	0	0	0	0	0	0	0	0	1	1	1	1	1	1	1	1	0.9	0	0	0
19.09.	0	0	0	0	0	0	0	0	0	0	0	0	0.4	0.9	1	1	1	1	1	1	0.9	0	0	0
20.09.	0	0	0	0	0	0	0	0	0	0	0	0.1	0	1	1	1	1	1	1	1	0.7	0	0	0
21.09.	0	0	0	0	0	0	0	0	0.1	0.8	0.6	1	1	1	1	1	1	1	1	1	0.7	0	0	0
22.09.	0	0	0	0	0	0	0	0	0	0	0	0	0	0	0	0.1	0	0.5	0.5	0.7	0.5	0	0	0
23.09.	0	0	0	0	0	0	0	0	0	0	0	0	0	0.3	1	1	1	0.5	0.7	0.8	0.7	0	0	0
24.09.	0	0	0	0	0	0	0	0	0	0.7	1	1	1	1	1	1	1	1	1	1	0.5	0	0	0
25.09.	0	0	0	0	0	0	0	0	0	0.1	0	0.6	1	1	0.9	0.6	0.9	0.8	0.8	0.9	0.1	0	0	0
16.10.	0	0	0	0	0	0	0	0	0	0.1	0.8	1	1	1	1	1	1	1	1	1	0	0	0	0
17.10.	0	0	0	0	0	0	0	0	0	0.1	0.8	1	1	1	1	1	1	1	1	0.9	0	0	0	0
18.10.	0	0	0	0	0	0	0	0	0	0.1	0.9	1	1	1	1	1	1	1	1	0.8	0	0	0	0
19.10.	0	0	0	0	0	0	0	0	0	0.1	1	1	1	1	1	1	1	1	1	0.6	0	0	0	0
20.10.	0	0	0	0	0	0	0	0	0	0	1	1	1	1	1	1	1	1	1	0	0	0	0	0
21.10.	0	0	0	0	0	0	0	0	0	0	0.2	0	0	0	0	0	0	0	0	0	0	0	0	0
22.10.	0	0	0	0	0	0	0	0	0	0	0	0.3	0.3	0	0	0	0	0	0	0	0	0	0	0
23.10.	0	0	0	0	0	0	0	0	0	0	0.4	1	1	1	1	1	1	1	1	0.3	0	0	0	0
The data are given from the nearest weather station Dobele (Latvia, GPS Lat: 56° 37′ 11.689″, 23° 19′ 11.054″). Direct sunlight illuminated the samples in the afternoons, specifically during the time period from 14:00 to 17:00.
https://videscentrs.lvgmc.lv/noverojumu-arhivs/meteo/30022/active/4001/2024-09-18/2024-09-25

## Sheet: Figure S5
Figure S5. Drying equipment and conditions.
Freeze – dryer					Microwave – vacuum dryer				Infrared dryer					Air – drying
